# Supplementary material for: Use of Simulation to Improve Cardiopulmonary Resuscitation Performance and Code Team Communication for Pediatric Residents
Source: MedEdPORTAL. 2017 Mar 16;13:10555. doi: 10.15766/mep_2374-8265.10555 (PMC6342167; doi:10.15766/mep_2374-8265.10555)
Supplement: Supplementary file 1 — A. Simulation Case 1.docx B. Simulation Case 2.docx C. Simulation Case 3.docx D. Simulation Case 4.docx E. Communication Techniques.docx F. Modified Clinical Performance Tool.docx G. Initial Self-Assessment Questionnaire.docx H. Year-End Self-Assessment Questionnaire.docx I. Debriefing Questions.docx J. Simulation Scenario CBC.docx K. Simulation Scenario EKG.docx L. Simulation Scenario Images.pptx M. Simulation Scenario iSTAT.docx N. Simulation Scenario Lab Values.docx [file mep-13-10555-s001.zip]

Archive with 15 entries (15 files):
- _Educational Summary Report_10555.pdf
- A. Simulation Case 1.docx
- B. Simulation Case 2.docx
- C. Simulation Case 3.docx
- D. Simulation Case 4.docx
- E. Communication Techniques.docx
- F. Modified Clinical Performance Tool.docx
- G. Initial Self-Assessment Questionnaire.docx
- H. Year-End Self-Assessment Questionnaire.docx
- I. Debriefing Questions.docx
- J. Simulation Scenario CBC.docx
- K. Simulation Scenario EKG.docx
- L. Simulation Scenario Images.pptx
- M. Simulation Scenario iSTAT.docx
- N. Simulation Scenario Lab Values.docx
